# Supplementary material for: Phylogenetic and DNA methylation analysis reveal novel regions of variable methylation in the mouse IAP class of transposons
Source: BMC Genomics. 2013 Jan 23;14:48. doi: 10.1186/1471-2164-14-48 (PMC3556122; doi:10.1186/1471-2164-14-48)
Supplement: Additional file 1 — Table S1. IAPLTR1_Mm elements derived from the mm9 genome. [file 1471-2164-14-48-S1.xls]

## Sheet: Sheet1
Supplementary Table 1. IAPLTR1_Mm elements derived from the mm9 genome.
Genome	Version	Chromosome	Start	End	Strand	Clade
Avy	AF540972.1	chr2	10	345	+	1 (red)
CABP	AL732601.16	chr2	154179911	154180159	+	1 (red)
mm9	37.61	chr2	26188741	26189108	-	1 (red)
mm9	37.61	chr17	75165250	75165618	-	1 (red)
mm9	37.61	chrX	70187292	70187643	+	1 (red)
mm9	37.61	chr4	147207611	147207961	-	1 (red)
mm9	37.61	chr1	179988159	179988508	+	1 (red)
mm9	37.61	chr4	102555089	102555439	-	1 (red)
mm9	37.61	chr15	77732434	77732787	-	1 (red)
mm9	37.61	chr6	28878999	28879353	-	1 (red)
mm9	37.61	chr15	77725637	77725990	-	1 (red)
mm9	37.61	chr2	167233544	167233897	+	1 (red)
mm9	37.61	chr10	58844547	58844914	+	1 (red)
mm9	37.61	chr16	36770041	36770438	-	1 (red)
mm9	37.61	chr6	31754272	31754637	-	1 (red)
mm9	37.61	chr18	11784570	11784921	+	1 (red)
mm9	37.61	chr17	76918782	76919133	+	1 (red)
mm9	37.61	chr8	121569097	121569451	+	1 (red)
mm9	37.61	chr1	179994908	179995257	+	1 (red)
mm9	37.61	chr10	77420279	77420630	+	1 (red)
mm9	37.61	chr17	69290974	69291327	-	1 (red)
mm9	37.61	chr5	143766377	143766727	+	1 (red)
mm9	37.61	chr17	81260064	81260417	+	1 (red)
mm9	37.61	chr4	4817479	4817832	-	1 (red)
mm9	37.61	chr8	121575902	121576256	+	1 (red)
mm9	37.61	chr13	103617185	103617536	+	1 (red)
mm9	37.61	chr15	74191162	74191512	-	1 (red)
mm9	37.61	chr10	58849441	58849808	+	1 (red)
mm9	37.61	chr1	110305432	110305795	-	1 (red)
mm9	37.61	chr1	110312252	110312615	-	1 (red)
mm9	37.61	chr3	84163084	84163435	-	1 (red)
mm9	37.61	chr1	89363486	89363834	+	1 (red)
mm9	37.61	chr11	105894508	105894874	-	1 (red)
mm9	37.61	chr3	54653102	54653453	+	1 (red)
mm9	37.61	chr11	105889560	105889926	-	1 (red)
mm9	37.61	chr13	101358907	101359261	-	1 (red)
mm9	37.61	chr17	64091621	64091972	-	1 (red)
mm9	37.61	chr5	83450185	83450536	+	1 (red)
mm9	37.61	chr16	36765141	36765538	-	1 (red)
mm9	37.61	chr2	84350244	84350578	+	1 (red)
mm9	37.61	chr2	26193626	26193993	-	1 (red)
mm9	37.61	chr5	146097670	146098021	+	1 (red)
mm9	37.61	chr15	90466899	90467250	-	1 (red)
mm9	37.61	chrX	70194094	70194445	+	1 (red)
mm9	37.61	chr1	45795847	45796197	+	1 (red)
mm9	37.61	chr2	154184935	154185328	+	1 (red)
mm9	37.61	chr17	76912002	76912353	+	1 (red)
mm9	37.61	chr5	146090901	146091252	+	1 (red)
mm9	37.61	chr1	46237727	46238081	+	1 (red)
mm9	37.61	chr2	72113289	72113656	-	1 (red)
mm9	37.61	chr1	23312845	23313195	+	1 (red)
mm9	37.61	chr18	47813257	47813608	-	1 (red)
mm9	37.61	chr6	28874175	28874529	-	1 (red)
mm9	37.61	chr1	128840606	128840959	+	1 (red)
mm9	37.61	chr16	32153058	32153425	+	1 (red)
mm9	37.61	chr5	93050448	93050799	+	1 (red)
mm9	37.61	chr4	102548267	102548617	-	1 (red)
mm9	37.61	chr18	83870038	83870389	+	1 (red)
mm9	37.61	chr9	88716197	88716547	+	1 (red)
mm9	37.61	chr10	77413477	77413828	+	1 (red)
mm9	37.61	chr7	144606702	144607081	+	1 (red)
mm9	37.61	chr9	88722964	88723314	+	1 (red)
mm9	37.61	chr2	7325700	7326053	+	1 (red)
mm9	37.61	chr15	39004587	39004936	+	1 (red)
mm9	37.61	chr5	83456980	83457331	+	1 (red)
mm9	37.61	chr13	98617992	98618372	+	1 (red)
mm9	37.61	chr3	156467390	156467725	-	1 (red)
mm9	37.61	chr7	144611585	144611964	+	1 (red)
mm9	37.61	chr3	139787905	139788258	+	1 (red)
mm9	37.61	chr3	84169887	84170238	-	1 (red)
mm9	37.61	chr5	143770801	143771151	+	1 (red)
mm9	37.61	chr8	3338288	3338638	+	1 (red)
mm9	37.61	chr13	101363826	101364180	-	1 (red)
mm9	37.61	chrX	89062317	89062668	+	1 (red)
mm9	37.61	chr1	45790921	45791271	+	1 (red)
mm9	37.61	chr15	39009454	39009803	+	1 (red)
mm9	37.61	chr1	151360234	151360584	-	1 (red)
mm9	37.61	chr7	31177099	31177452	+	1 (red)
mm9	37.61	chr8	3345071	3345421	+	1 (red)
mm9	37.61	chr6	31749370	31749735	-	1 (red)
mm9	37.61	chr2	7330626	7330979	+	1 (red)
mm9	37.61	chr17	45786520	45786869	+	1 (red)
mm9	37.61	chr3	60298672	60299006	-	1 (red)
mm9	37.61	chr15	90473701	90474052	-	1 (red)
mm9	37.61	chr1	128835749	128836102	+	1 (red)
mm9	37.61	chr18	68571898	68572249	+	1 (red)
mm9	37.61	chr14	90701293	90701670	+	1 (red)
mm9	37.61	chr1	89356706	89357054	+	1 (red)
mm9	37.61	chr3	77401297	77401650	+	1 (red)
mm9	37.61	chr3	139782974	139783327	+	1 (red)
mm9	37.61	chr18	68578699	68579050	+	1 (red)
mm9	37.61	chr17	45781596	45781945	+	1 (red)
mm9	37.61	chr14	90694456	90694833	+	1 (red)
mm9	37.61	chr17	81253285	81253638	+	1 (red)
mm9	37.61	chrX	118552697	118553047	-	1 (red)
mm9	37.61	chr4	78162904	78163258	+	1 (red)
mm9	37.61	chr17	69297778	69298131	-	1 (red)
mm9	37.61	chr1	151353422	151353772	-	1 (red)
mm9	37.61	chrX	86545600	86545951	+	1 (red)
mm9	37.61	chr10	70260935	70261287	+	1 (red)
mm9	37.61	chr2	176941300	176941650	+	1 (red)
mm9	37.61	chr3	60293795	60294129	-	1 (red)
mm9	37.61	chr6	10644458	10644806	+	1 (red)
mm9	37.61	chr2	167238493	167238846	+	1 (red)
mm9	37.61	chr14	19838388	19838738	-	1 (red)
mm9	37.61	chr12	53835943	53836296	-	1 (red)
mm9	37.61	chrX	118559478	118559828	-	1 (red)
mm9	37.61	chr18	66914677	66915068	+	1 (red)
mm9	37.61	chr3	54659904	54660255	+	1 (red)
mm9	37.61	chr14	19845183	19845533	-	1 (red)
mm9	37.61	chr2	144944140	144944503	-	1 (red)
mm9	37.61	chrX	124470405	124470757	-	1 (red)
mm9	37.61	chr2	84345367	84345701	+	1 (red)
mm9	37.61	chr13	43372912	43373266	+	1 (red)
mm9	37.61	chr4	126685764	126686119	+	1 (red)
mm9	37.61	chr13	43379671	43380025	+	1 (red)
mm9	37.61	chr12	57626172	57626522	-	1 (red)
mm9	37.61	chr2	72108419	72108786	-	1 (red)
mm9	37.61	chrX	89069099	89069450	+	1 (red)
mm9	37.61	chr10	70254133	70254485	+	1 (red)
mm9	37.61	chr17	64098402	64098753	-	1 (red)
mm9	37.61	chr4	126692580	126692935	+	1 (red)
mm9	37.61	chr2	176948102	176948452	+	1 (red)
mm9	37.61	chr6	87358900	87359249	-	1 (red)
mm9	37.61	chr7	31170320	31170672	+	1 (red)
mm9	37.61	chr6	10639580	10639928	+	1 (red)
mm9	37.61	chr2	144949091	144949454	-	1 (red)
mm9	37.61	chr13	98622900	98623280	+	1 (red)
mm9	37.61	chr2	154179999	154180392	+	1 (red)
mm9	37.61	chr5	93043570	93043921	+	1 (red)
mm9	37.61	chr18	66909754	66910145	+	1 (red)
mm9	37.61	chr17	75158411	75158779	-	1 (red)
mm9	37.61	chr4	147214419	147214767	-	1 (red)
mm9	37.61	chr18	47808408	47808759	-	1 (red)
mm9	37.61	chr18	11789469	11789820	+	1 (red)
mm9	37.61	chr4	4810661	4811014	-	1 (red)
mm9	37.61	chr1	23307956	23308306	+	1 (red)
mm9	37.61	chr4	78158065	78158419	+	1 (red)
mm9	37.61	chr16	32148163	32148530	+	1 (red)
mm9	37.61	chr13	103623987	103624338	+	1 (red)
mm9	37.61	chr6	87352093	87352442	-	1 (red)
mm9	37.61	chrX	86552381	86552732	+	1 (red)
mm9	37.61	chr3	156462507	156462842	-	1 (red)
mm9	37.61	chrX	124475339	124475691	-	1 (red)
mm9	37.61	chr12	53831092	53831445	-	1 (red)
mm9	37.61	chr15	74197972	74198322	-	1 (red)
mm9	37.61	chr18	83876819	83877170	+	1 (red)
mm9	37.61	chr1	66071062	66071425	-	2 (green)
mm9	37.61	chr3	5524568	5524932	+	2 (green)
mm9	37.61	chr2	154946811	154947176	-	2 (green)
mm9	37.61	chr6	22124018	22124376	-	2 (green)
mm9	37.61	chr5	98633740	98634106	-	2 (green)
mm9	37.61	chrY	2130314	2130679	-	2 (green)
mm9	37.61	chrX	151252957	151253318	-	2 (green)
mm9	37.61	chr14	81487657	81488023	+	2 (green)
mm9	37.61	chr9	123106961	123107325	-	2 (green)
mm9	37.61	chr13	15523301	15523665	+	2 (green)
mm9	37.61	chr17	88152971	88153336	+	2 (green)
mm9	37.61	chr9	13069371	13069732	-	2 (green)
mm9	37.61	chr17	88148389	88148754	+	2 (green)
mm9	37.61	chr1	127213341	127213706	+	2 (green)
mm9	37.61	chr12	25087102	25087465	+	2 (green)
mm9	37.61	chr10	98808516	98808881	+	2 (green)
mm9	37.61	chr5	98640595	98640961	-	2 (green)
mm9	37.61	chr9	119778392	119778758	-	2 (green)
mm9	37.61	chr6	117542073	117542437	-	2 (green)
mm9	37.61	chr3	105806520	105806885	+	2 (green)
mm9	37.61	chr16	88797713	88798077	-	2 (green)
mm9	37.61	chr6	3241639	3241997	+	2 (green)
mm9	37.61	chr17	68646008	68646373	+	2 (green)
mm9	37.61	chr14	113417689	113418046	+	2 (green)
mm9	37.61	chr4	155050722	155051086	-	2 (green)
mm9	37.61	chrX	118670615	118670972	-	2 (green)
mm9	37.61	chr12	6523280	6523646	+	2 (green)
mm9	37.61	chr3	4718311	4718677	-	2 (green)
mm9	37.61	chr6	22121246	22121604	-	2 (green)
mm9	37.61	chr5	41786522	41786886	-	2 (green)
mm9	37.61	chr6	14416722	14417090	+	2 (green)
mm9	37.61	chr6	140274991	140275355	+	2 (green)
mm9	37.61	chr18	3051469	3051833	+	2 (green)
mm9	37.61	chr9	120549997	120550362	-	2 (green)
mm9	37.61	chr6	140270601	140270965	+	2 (green)
mm9	37.61	chr8	51682540	51682904	+	2 (green)
mm9	37.61	chr5	19689568	19689932	-	2 (green)
mm9	37.61	chrX	151256746	151257110	-	2 (green)
mm9	37.61	chr14	84265878	84266242	+	2 (green)
mm9	37.61	chr3	42630972	42631337	-	2 (green)
mm9	37.61	chr6	14409841	14410207	+	2 (green)
mm9	37.61	chr4	117862824	117863189	-	2 (green)
mm9	37.61	chr3	11130894	11131258	+	2 (green)
mm9	37.61	chr4	143234783	143235140	+	2 (green)
mm9	37.61	chr10	98801673	98802038	+	2 (green)
mm9	37.61	chr12	6530119	6530485	+	2 (green)
mm9	37.61	chr2	154953631	154953996	-	2 (green)
mm9	37.61	chr1	129454835	129455201	-	2 (green)
mm9	37.61	chr10	128832807	128833171	-	2 (green)
mm9	37.61	chr1	89030495	89030861	-	2 (green)
mm9	37.61	chr3	131712060	131712421	+	2 (green)
mm9	37.61	chr6	111885474	111885838	+	2 (green)
mm9	37.61	chr13	15530160	15530524	+	2 (green)
mm9	37.61	chr5	41793338	41793702	-	2 (green)
mm9	37.61	chr12	120836028	120836392	+	2 (green)
mm9	37.61	chr17	68652910	68653275	+	2 (green)
mm9	37.61	chr10	24568118	24568483	-	2 (green)
mm9	37.61	chr14	84273464	84273828	+	2 (green)
mm9	37.61	chr1	129461695	129462061	-	2 (green)
mm9	37.61	chr1	127220184	127220549	+	2 (green)
mm9	37.61	chr3	11124017	11124381	+	2 (green)
mm9	37.61	chr10	128825872	128826236	-	2 (green)
mm9	37.61	chrY	2137160	2137525	-	2 (green)
mm9	37.61	chr8	51689379	51689743	+	2 (green)
mm9	37.61	chr17	21482691	21483049	-	2 (green)
mm9	37.61	chr4	154795791	154796157	+	2 (green)
mm9	37.61	chr2	155364187	155364547	+	2 (green)
mm9	37.61	chr1	89037058	89037424	-	2 (green)
mm9	37.61	chr4	143241605	143241962	+	2 (green)
mm9	37.61	chr11	88772269	88772635	-	2 (green)
mm9	37.61	chr9	119771469	119771837	-	2 (green)
mm9	37.61	chr12	17128962	17129327	+	2 (green)
mm9	37.61	chr16	79368944	79369305	-	2 (green)
mm9	37.61	chr6	117535334	117535675	-	2 (green)
mm9	37.61	chr12	17135796	17136161	+	2 (green)
mm9	37.61	chrY	2039802	2040167	+	2 (green)
mm9	37.61	chr14	84269671	84270035	+	2 (green)
mm9	37.61	chr3	42624155	42624520	-	2 (green)
mm9	37.61	chr6	123634212	123634576	+	2 (green)
mm9	37.61	chr18	3047628	3047992	+	2 (green)
mm9	37.61	chr1	66064186	66064549	-	2 (green)
mm9	37.61	chr11	88779193	88779559	-	2 (green)
mm9	37.61	chr9	120543099	120543464	-	2 (green)
mm9	37.61	chr3	4725143	4725509	-	2 (green)
mm9	37.61	chr5	47338622	47338989	+	2 (green)
mm9	37.61	chr4	155057554	155057918	-	2 (green)
mm9	37.61	chr2	80066234	80066601	-	2 (green)
mm9	37.61	chr3	5517752	5518116	+	2 (green)
mm9	37.61	chr5	19696409	19696775	-	2 (green)
mm9	37.61	chr17	21475791	21476149	-	2 (green)
mm9	37.61	chr6	111889832	111890198	+	2 (green)
mm9	37.61	chr4	117855965	117856330	-	2 (green)
mm9	37.61	chr14	113424539	113424925	+	2 (green)
mm9	37.61	chrY	2032956	2033321	+	2 (green)
mm9	37.61	chr8	104735500	104735864	-	2 (green)
mm9	37.61	chr16	88790883	88791247	-	2 (green)
mm9	37.61	chr1	26289294	26289659	+	2 (green)
mm9	37.61	chr14	81494474	81494838	+	2 (green)
mm9	37.61	chr12	25080235	25080598	+	2 (green)
mm9	37.61	chrX	156730355	156730719	+	2 (green)
mm9	37.61	chr9	123099958	123100313	-	2 (green)
mm9	37.61	chr1	113156930	113157296	-	2 (green)
mm9	37.61	chr15	56007358	56007722	+	2 (green)
mm9	37.61	chrX	156723527	156723891	+	2 (green)
mm9	37.61	chr7	24261873	24262230	+	2 (green)
mm9	37.61	chr12	120829196	120829560	+	2 (green)
mm9	37.61	chr16	79375851	79376215	-	2 (green)
mm9	37.61	chr1	113150197	113150563	-	2 (green)
mm9	37.61	chr15	56014217	56014581	+	2 (green)
mm9	37.61	chrX	118663728	118664085	-	2 (green)
mm9	37.61	chr5	47331760	47332127	+	2 (green)
mm9	37.61	chr2	80070617	80070984	-	2 (green)
mm9	37.61	chr6	123627391	123627755	+	2 (green)
mm9	37.61	chr12	32712888	32713255	+	3 (black)
mm9	37.61	chr12	32716882	32717249	+	3 (black)
mm9	37.61	chr5	72460912	72461279	-	3 (black)
mm9	37.61	chr5	72467640	72468007	-	3 (black)
mm9	37.61	chr4	46523959	46524326	+	3 (black)
mm9	37.61	chr4	46530144	46530511	+	3 (black)
mm9	37.61	chr10	116050065	116050432	-	3 (black)
mm9	37.61	chr1	58386947	58387314	-	3 (black)
mm9	37.61	chr1	58380192	58380559	-	3 (black)
mm9	37.61	chr15	4802041	4802436	-	3 (black)
mm9	37.61	chr15	4808822	4809217	-	3 (black)
mm9	37.61	chr2	153603636	153604037	+	3 (black)
mm9	37.61	chr2	131743768	131744149	-	3 (black)
mm9	37.61	chr2	131756372	131756753	-	3 (black)
mm9	37.61	chr12	45881721	45882103	+	3 (black)
mm9	37.61	chr12	45886216	45886598	+	3 (black)
mm9	37.61	chr2	87609496	87609897	+	3 (black)
mm9	37.61	chr2	142022880	142023262	-	3 (black)
mm9	37.61	chr2	142029616	142029998	-	3 (black)
mm9	37.61	chr13	38201512	38201911	+	3 (black)
mm9	37.61	chr13	38206491	38206890	+	3 (black)
mm9	37.61	chr13	34258643	34259024	-	3 (black)
mm9	37.61	chr13	34265492	34265873	-	3 (black)
mm9	37.61	chr8	18575239	18575588	-	3 (black)
mm9	37.61	chr13	116762145	116762496	+	3 (black)
mm9	37.61	chr13	116755400	116755751	+	3 (black)
mm9	37.61	chr9	73149042	73149428	-	3 (black)
mm9	37.61	chr10	95619856	95620229	-	3 (black)
mm9	37.61	chr10	95624705	95625078	-	3 (black)
mm9	37.61	chrX	149335962	149336314	+	3 (black)
mm9	37.61	chrX	149329234	149329586	+	3 (black)
mm9	37.61	chr9	74488302	74488654	+	3 (black)
mm9	37.61	chr10	111490570	111490956	+	3 (black)
mm9	37.61	chr9	74481562	74481914	+	3 (black)
mm9	37.61	chr8	66224997	66225349	-	3 (black)
mm9	37.61	chr8	66218248	66218600	-	3 (black)
mm9	37.61	chr7	89890057	89890409	-	3 (black)
mm9	37.61	chr7	89885647	89885999	-	3 (black)
mm9	37.61	chr7	84364286	84364638	-	3 (black)
mm9	37.61	chr7	84357549	84357901	-	3 (black)
mm9	37.61	chr2	55726322	55726674	-	3 (black)
mm9	37.61	chr2	55719597	55719949	-	3 (black)
mm9	37.61	chr14	33206457	33206809	-	3 (black)
mm9	37.61	chr13	7948387	7948739	-	3 (black)
mm9	37.61	chr11	108511214	108511616	+	3 (black)
mm9	37.61	chr11	108516150	108516552	+	3 (black)
mm9	37.61	chr5	85502900	85503283	+	3 (black)
mm9	37.61	chr5	85509816	85510199	+	3 (black)
mm9	37.61	chrX	13527427	13527809	-	3 (black)
mm9	37.61	chrX	13533728	13534110	-	3 (black)
mm9	37.61	chr14	33213191	33213543	-	3 (black)
mm9	37.61	chr13	7955136	7955488	-	3 (black)
mm9	37.61	chr10	116043316	116043668	-	3 (black)
mm9	37.61	chr19	39455631	39456028	-	3 (black)
mm9	37.61	chr19	39462411	39462808	-	3 (black)
mm9	37.61	chr18	85547306	85547688	-	3 (black)
mm9	37.61	chr18	85551799	85552181	-	3 (black)
mm9	37.61	chr16	71792559	71792911	-	3 (black)
mm9	37.61	chr16	71785808	71786160	-	3 (black)
mm9	37.61	chr1	112834186	112834538	-	3 (black)
mm9	37.61	chr1	112838664	112839016	-	3 (black)
mm9	37.61	chr14	125083656	125084109	+	3 (black)
mm9	37.61	chr14	125090582	125091035	+	3 (black)
mm9	37.61	chr13	77749943	77750373	+	3 (black)
mm9	37.61	chr12	69846164	69846593	+	3 (black)
mm9	37.61	chr12	69851009	69851438	+	3 (black)
mm9	37.61	chrX	51535391	51535807	-	3 (black)
mm9	37.61	chrX	51530378	51530794	-	3 (black)
mm9	37.61	chr7	13127958	13128374	-	3 (black)
mm9	37.61	chr7	13132859	13133275	-	3 (black)
mm9	37.61	chr10	111495068	111495454	+	3 (black)
mm9	37.61	chr8	13719305	13719641	+	3 (black)
mm9	37.61	chr8	13724006	13724342	+	3 (black)
mm9	37.61	chr15	22681248	22681586	+	3 (black)
mm9	37.61	chr15	22686116	22686454	+	3 (black)
mm9	37.61	chr13	108787889	108788296	-	3 (black)
mm9	37.61	chr13	108792853	108793260	-	3 (black)
mm9	37.61	chr11	108260522	108260924	-	3 (black)
mm9	37.61	chr11	108265357	108265759	-	3 (black)
mm9	37.61	chr5	87581588	87581956	+	3 (black)
mm9	37.61	chr5	87586083	87586451	+	3 (black)
mm9	37.61	chr6	10661565	10661902	+	3 (black)
mm9	37.61	chr6	10666414	10666751	+	3 (black)
mm9	37.61	chr5	64949200	64949552	-	3 (black)
mm9	37.61	chr5	64955949	64956301	-	3 (black)
mm9	37.61	chrX	111024000	111024352	+	3 (black)
mm9	37.61	chrX	111028840	111029192	+	3 (black)
mm9	37.61	chr7	98432051	98432401	-	3 (black)
mm9	37.61	chr7	98429159	98429509	-	3 (black)
mm9	37.61	chr1	144257607	144257959	-	3 (black)
mm9	37.61	chr1	144252865	144253217	-	3 (black)
mm9	37.61	chr9	11797901	11798253	+	3 (black)
mm9	37.61	chr9	11792944	11793296	+	3 (black)
mm9	37.61	chr5	128222818	128223237	+	3 (black)
mm9	37.61	chr2	145450975	145451359	-	3 (black)
mm9	37.61	chr2	145455986	145456370	-	3 (black)
mm9	37.61	chr4	74578108	74578510	-	3 (black)
mm9	37.61	chr4	74573063	74573465	-	3 (black)
mm9	37.61	chr5	84015151	84015570	-	3 (black)
mm9	37.61	chr5	84020207	84020626	-	3 (black)
mm9	37.61	chr1	116081798	116082215	+	3 (black)
mm9	37.61	chr1	116086717	116087134	+	3 (black)
mm9	37.61	chr8	16790177	16790562	-	3 (black)
mm9	37.61	chr8	16795188	16795573	-	3 (black)
mm9	37.61	chr2	35870073	35870409	+	3 (black)
mm9	37.61	chr2	35874423	35874759	+	3 (black)
mm9	37.61	chr7	125416722	125417072	-	3 (black)
mm9	37.61	chr7	125411973	125412323	-	3 (black)
mm9	37.61	chr15	86142694	86143044	-	3 (black)
mm9	37.61	chr15	86147673	86148023	-	3 (black)
mm9	37.61	chr13	111862970	111863388	+	3 (black)
mm9	37.61	chr1	111030157	111030508	-	3 (black)
mm9	37.61	chr7	111422126	111422477	-	3 (black)
mm9	37.61	chr7	111415357	111415708	-	3 (black)
mm9	37.61	chr13	100588189	100588540	+	3 (black)
mm9	37.61	chr13	100592556	100592907	+	3 (black)
mm9	37.61	chr1	111025253	111025604	-	3 (black)
mm9	37.61	chr2	17534169	17534536	+	3 (black)
mm9	37.61	chr2	17539187	17539554	+	3 (black)
mm9	37.61	chr1	48150781	48151133	+	3 (black)
mm9	37.61	chr1	48145845	48146313	+	3 (black)
mm9	37.61	chr8	74752128	74752464	-	3 (black)
mm9	37.61	chr8	74756513	74756849	-	3 (black)
mm9	37.61	chr5	12169157	12169493	-	3 (black)
mm9	37.61	chr5	12164306	12164642	-	3 (black)
mm9	37.61	chr8	97140412	97140798	-	3 (black)
mm9	37.61	chr8	97145386	97145772	-	3 (black)
mm9	37.61	chr2	46429840	46430227	-	3 (black)
mm9	37.61	chr2	46434683	46435070	-	3 (black)
mm9	37.61	chr1	154510006	154510391	+	3 (black)
mm9	37.61	chr1	154514895	154515280	+	3 (black)
mm9	37.61	chr17	6344863	6345212	-	3 (black)
mm9	37.61	chr17	6349681	6350030	-	3 (black)
mm9	37.61	chr10	65413515	65413916	-	3 (black)
mm9	37.61	chr10	65418535	65418936	-	3 (black)
mm9	37.61	chrX	93543150	93543531	+	3 (black)
mm9	37.61	chrX	93547971	93548352	+	3 (black)
mm9	37.61	chr11	12858863	12859212	-	3 (black)
mm9	37.61	chr11	12854026	12854375	-	3 (black)
mm9	37.61	chrX	76933706	76934138	+	3 (black)
mm9	37.61	chrX	76938759	76939191	+	3 (black)
mm9	37.61	chr6	4313022	4313403	+	3 (black)
mm9	37.61	chr6	4317936	4318317	+	3 (black)
mm9	37.61	chr9	73144130	73144548	-	3 (black)
mm9	37.61	chr16	70542691	70543091	+	3 (black)
mm9	37.61	chr16	70547639	70548039	+	3 (black)
mm9	37.61	chr2	166637699	166638045	-	3 (black)
mm9	37.61	chr7	102131949	102132359	-	3 (black)
mm9	37.61	chr7	102136876	102137286	-	3 (black)
mm9	37.61	chr4	52900095	52900445	-	3 (black)
mm9	37.61	chr4	52904864	52905214	-	3 (black)
mm9	37.61	chr7	144833352	144833718	+	3 (black)
mm9	37.61	chr7	144838291	144838657	+	3 (black)
mm9	37.61	chr13	115417296	115417692	-	3 (black)
mm9	37.61	chr9	114987145	114987515	-	3 (black)
mm9	37.61	chr9	114993955	114994325	-	3 (black)
mm9	37.61	chr8	13710411	13710780	-	3 (black)
mm9	37.61	chr8	13715388	13715757	-	3 (black)
mm9	37.61	chr2	148236343	148236679	+	3 (black)
mm9	37.61	chr11	22235228	22235612	-	3 (black)
mm9	37.61	chr11	22240155	22240539	-	3 (black)
mm9	37.61	chr14	79189345	79189680	-	3 (black)
mm9	37.61	chr14	79184447	79184782	-	3 (black)
mm9	37.61	chr8	131076580	131076984	-	3 (black)
mm9	37.61	chr8	131081490	131081894	-	3 (black)
mm9	37.61	chr9	90752171	90752540	-	3 (black)
mm9	37.61	chr9	90758933	90759302	-	3 (black)
mm9	37.61	chr4	111244354	111244780	+	3 (black)
mm9	37.61	chr4	111249335	111249761	+	3 (black)
mm9	37.61	chr2	105398064	105398418	+	3 (black)
mm9	37.61	chr2	105402835	105403189	+	3 (black)
mm9	37.61	chr1	62580617	62581044	-	3 (black)
mm9	37.61	chr1	62587441	62587868	-	3 (black)
mm9	37.61	chr9	3461294	3461646	-	3 (black)
mm9	37.61	chr9	3466120	3466472	-	3 (black)
mm9	37.61	chr16	53571595	53571948	+	3 (black)
mm9	37.61	chr12	109317502	109317859	-	3 (black)
mm9	37.61	chr12	109322274	109322631	-	3 (black)
mm9	37.61	chr16	89443154	89443581	+	3 (black)
mm9	37.61	chr16	89448084	89448511	+	3 (black)
mm9	37.61	chrX	152290495	152290831	-	3 (black)
mm9	37.61	chr6	139085442	139085778	-	3 (black)
mm9	37.61	chr4	100796659	100796995	-	3 (black)
mm9	37.61	chr16	58650431	58650767	-	3 (black)
mm9	37.61	chr13	28223023	28223359	-	3 (black)
mm9	37.61	chr19	53060041	53060463	+	3 (black)
mm9	37.61	chr19	53065014	53065436	+	3 (black)
mm9	37.61	chr6	139090229	139090565	-	3 (black)
mm9	37.61	chr16	82238164	82238500	-	3 (black)
mm9	37.61	chr13	87488540	87488876	-	3 (black)
mm9	37.61	chr12	55390535	55390962	-	3 (black)
mm9	37.61	chr11	12407312	12407648	-	3 (black)
mm9	37.61	chr16	82242984	82243320	-	3 (black)
mm9	37.61	chr13	87493386	87493722	-	3 (black)
mm9	37.61	chr1	162750821	162751157	-	3 (black)
mm9	37.61	chr5	106153173	106153522	-	3 (black)
mm9	37.61	chr10	105109658	105110061	-	3 (black)
mm9	37.61	chr10	105114586	105114989	-	3 (black)
mm9	37.61	chr1	26406030	26406366	-	3 (black)
mm9	37.61	chr7	91072167	91072568	-	3 (black)
mm9	37.61	chr7	91077092	91077493	-	3 (black)
mm9	37.61	chr1	26410882	26411218	-	3 (black)
mm9	37.61	chr3	104392113	104392516	-	3 (black)
mm9	37.61	chr3	104398917	104399320	-	3 (black)
mm9	37.61	chrX	4162905	4163241	-	3 (black)
mm9	37.61	chrX	4167811	4168147	-	3 (black)
mm9	37.61	chrX	139613875	139614211	-	3 (black)
mm9	37.61	chrX	139607148	139607484	-	3 (black)
mm9	37.61	chr9	122310795	122311131	-	3 (black)
mm9	37.61	chr9	122317522	122317858	-	3 (black)
mm9	37.61	chr3	115612046	115612434	+	3 (black)
mm9	37.61	chr3	115616970	115617358	+	3 (black)
mm9	37.61	chr1	106186155	106186503	-	3 (black)
mm9	37.61	chr1	106191044	106191392	-	3 (black)
mm9	37.61	chr3	73537106	73537454	+	3 (black)
mm9	37.61	chr3	73542012	73542360	+	3 (black)
mm9	37.61	chr13	28216290	28216626	-	3 (black)
mm9	37.61	chr1	162746029	162746365	-	3 (black)
mm9	37.61	chr8	24660989	24661444	+	3 (black)
mm9	37.61	chr8	24656046	24656501	+	3 (black)
mm9	37.61	chr14	108568629	108569084	+	3 (black)
mm9	37.61	chr14	108573642	108574097	+	3 (black)
mm9	37.61	chr8	104533843	104534179	-	3 (black)
mm9	37.61	chr8	104528818	104529154	-	3 (black)
mm9	37.61	chr5	15797463	15797799	-	3 (black)
mm9	37.61	chr5	15790730	15791066	-	3 (black)
mm9	37.61	chr3	158893719	158894055	-	3 (black)
mm9	37.61	chr3	96298126	96298462	-	3 (black)
mm9	37.61	chr17	65510797	65511133	-	3 (black)
mm9	37.61	chr13	111857945	111858363	+	3 (black)
mm9	37.61	chr1	193979363	193979715	+	3 (black)
mm9	37.61	chr7	136703082	136703434	-	3 (black)
mm9	37.61	chr7	136709865	136710217	-	3 (black)
mm9	37.61	chr3	158888870	158889206	-	3 (black)
mm9	37.61	chr3	96293171	96293507	-	3 (black)
mm9	37.61	chr1	122472249	122472585	-	3 (black)
mm9	37.61	chr14	38042384	38042720	-	3 (black)
mm9	37.61	chr14	38049103	38049439	-	3 (black)
mm9	37.61	chr1	122467449	122467785	-	3 (black)
mm9	37.61	chr2	165753942	165754340	+	3 (black)
mm9	37.61	chr2	165758777	165759175	+	3 (black)
mm9	37.61	chr11	12412267	12412603	-	3 (black)
mm9	37.61	chr5	106158065	106158414	-	3 (black)
mm9	37.61	chr3	66833753	66834103	+	3 (black)
mm9	37.61	chr3	26245780	26246194	+	3 (black)
mm9	37.61	chr3	26252625	26253039	+	3 (black)
mm9	37.61	chr3	66831865	66832215	+	3 (black)
mm9	37.61	chr9	10193305	10193711	-	3 (black)
mm9	37.61	chr9	10198269	10198675	-	3 (black)
mm9	37.61	chr2	177394142	177394490	-	3 (black)
mm9	37.61	chr2	177389181	177389529	-	3 (black)
mm9	37.61	chr16	11680107	11680497	+	3 (black)
mm9	37.61	chr16	11685011	11685401	+	3 (black)
mm9	37.61	chrX	152283761	152284097	-	3 (black)
mm9	37.61	chr4	100801489	100801825	-	3 (black)
mm9	37.61	chr16	58655255	58655591	-	3 (black)
mm9	37.61	chr17	50217747	50218144	-	3 (black)
mm9	37.61	chr14	113687318	113687713	+	3 (black)
mm9	37.61	chr14	113692207	113692602	+	3 (black)
mm9	37.61	chr10	124042814	124043167	+	3 (black)
mm9	37.61	chr10	124047640	124047993	+	3 (black)
mm9	37.61	chrX	31449663	31449999	+	3 (black)
mm9	37.61	chr5	96914518	96914915	-	3 (black)
mm9	37.61	chr5	96919315	96919707	-	3 (black)
mm9	37.61	chr2	98636788	98637175	-	3 (black)
mm9	37.61	chr2	98641663	98642050	-	3 (black)
mm9	37.61	chr9	98671778	98672114	+	3 (black)
mm9	37.61	chr8	28575106	28575442	+	3 (black)
mm9	37.61	chr8	30630775	30631111	+	3 (black)
mm9	37.61	chr8	30625959	30626295	+	3 (black)
mm9	37.61	chr8	28581825	28582161	+	3 (black)
mm9	37.61	chr10	104256507	104256896	-	3 (black)
mm9	37.61	chr10	104261509	104261898	-	3 (black)
mm9	37.61	chr8	128937556	128937892	+	3 (black)
mm9	37.61	chr8	128942373	128942709	+	3 (black)
mm9	37.61	chr16	53576298	53576686	+	3 (black)
mm9	37.61	chr11	109591496	109591884	-	3 (black)
mm9	37.61	chr1	112225693	112226029	+	3 (black)
mm9	37.61	chr1	112230501	112230837	+	3 (black)
mm9	37.61	chrX	31454579	31454915	+	3 (black)
mm9	37.61	chr6	149217825	149218161	+	3 (black)
mm9	37.61	chr13	115412412	115412808	-	3 (black)
mm9	37.61	chr6	71905421	71905796	-	3 (black)
mm9	37.61	chr6	71910379	71910754	-	3 (black)
mm9	37.61	chr17	90334895	90335258	+	3 (black)
mm9	37.61	chr17	90341656	90342032	+	3 (black)
mm9	37.61	chr3	13821264	13821653	-	3 (black)
mm9	37.61	chr3	13826147	13826536	-	3 (black)
mm9	37.61	chr6	149222728	149223064	+	3 (black)
mm9	37.61	chr8	58025578	58025914	+	3 (black)
mm9	37.61	chr8	58030494	58030830	+	3 (black)
mm9	37.61	chr15	20902610	20902962	-	3 (black)
mm9	37.61	chr15	20907569	20907921	-	3 (black)
mm9	37.61	chr10	84207335	84207740	+	3 (black)
mm9	37.61	chr10	84212283	84212688	+	3 (black)
mm9	37.61	chr5	7492598	7492985	+	3 (black)
mm9	37.61	chr5	7494387	7494774	+	3 (black)
mm9	37.61	chr10	24406237	24406619	+	3 (black)
mm9	37.61	chr10	24411038	24411420	+	3 (black)
mm9	37.61	chr5	134425312	134425711	-	3 (black)
mm9	37.61	chr17	65504061	65504397	-	3 (black)
mm9	37.61	chr11	74353679	74354065	+	3 (black)
mm9	37.61	chr11	74358512	74358898	+	3 (black)
mm9	37.61	chrX	8094973	8095309	+	3 (black)
mm9	37.61	chrX	95301142	95301556	+	3 (black)
mm9	37.61	chr5	58082607	58082943	+	3 (black)
mm9	37.61	chrX	8099852	8100188	+	3 (black)
mm9	37.61	chr5	58087486	58087822	+	3 (black)
mm9	37.61	chr4	135018456	135018792	+	3 (black)
mm9	37.61	chr4	135011719	135012055	+	3 (black)
mm9	37.61	chr3	67923182	67923518	+	3 (black)
mm9	37.61	chr3	67918379	67918715	+	3 (black)
mm9	37.61	chr11	29029441	29029777	+	3 (black)
mm9	37.61	chr9	98666829	98667165	+	3 (black)
mm9	37.61	chr5	134430278	134430677	-	3 (black)
mm9	37.61	chrX	95306163	95306533	+	3 (black)
mm9	37.61	chr17	69886358	69886744	-	3 (black)
mm9	37.61	chr17	69891236	69891622	-	3 (black)
mm9	37.61	chr2	3400786	3401151	-	3 (black)
mm9	37.61	chr2	3405680	3406045	-	3 (black)
mm9	37.61	chr11	29024557	29024893	+	3 (black)
mm9	37.61	chr1	129788562	129788960	-	3 (black)
mm9	37.61	chr1	129793433	129793831	-	3 (black)
mm9	37.61	chr10	89787374	89787708	-	3 (black)
mm9	37.61	chr10	89792142	89792476	-	3 (black)
mm9	37.61	chr10	30808375	30808771	+	3 (black)
mm9	37.61	chr10	30815235	30815631	+	3 (black)
mm9	37.61	chr4	67776435	67776822	+	3 (black)
mm9	37.61	chr4	67781405	67781792	+	3 (black)
mm9	37.61	chr9	44180201	44180671	-	3 (black)
mm9	37.61	chr9	44173312	44173779	-	3 (black)
mm9	37.61	chr11	91960356	91960739	+	3 (black)
mm9	37.61	chr11	91967149	91967532	+	3 (black)
mm9	37.61	chr6	130904692	130905045	+	3 (black)
mm9	37.61	chr6	130911438	130911775	+	3 (black)
mm9	37.61	chr2	39216204	39216556	+	3 (black)
mm9	37.61	chr2	39222947	39223299	+	3 (black)
mm9	37.61	chr5	57408950	57409319	+	3 (black)
mm9	37.61	chr5	57415683	57416052	+	3 (black)
mm9	37.61	chr13	56814242	56814592	-	3 (black)
mm9	37.61	chr6	30952083	30952488	-	3 (black)
mm9	37.61	chr18	29118740	29119145	-	3 (black)
mm9	37.61	chr18	29123782	29124187	-	3 (black)
mm9	37.61	chr13	112484443	112484809	-	3 (black)
mm9	37.61	chr13	112490664	112491030	-	3 (black)
mm9	37.61	chrX	114913623	114913974	+	3 (black)
mm9	37.61	chr6	128861469	128861835	-	3 (black)
mm9	37.61	chr6	128854569	128854935	-	3 (black)
mm9	37.61	chr9	8628270	8628636	+	3 (black)
mm9	37.61	chr9	8633240	8633606	+	3 (black)
mm9	37.61	chr16	32195624	32195974	+	3 (black)
mm9	37.61	chr2	35375045	35375394	+	3 (black)
mm9	37.61	chr3	61073317	61073745	-	3 (black)
mm9	37.61	chr3	61078344	61078772	-	3 (black)
mm9	37.61	chr13	112289863	112290260	+	3 (black)
mm9	37.61	chr13	112296445	112296842	+	3 (black)
mm9	37.61	chr6	145851093	145851457	-	3 (black)
mm9	37.61	chr6	145844346	145844710	-	3 (black)
mm9	37.61	chr14	65082217	65082645	-	3 (black)
mm9	37.61	chr14	65087124	65087552	-	3 (black)
mm9	37.61	chr10	21362093	21362476	-	3 (black)
mm9	37.61	chr10	21368944	21369327	-	3 (black)
mm9	37.61	chr2	35381768	35382117	+	3 (black)
mm9	37.61	chr13	116679270	116679732	+	3 (black)
mm9	37.61	chr13	116686250	116686712	+	3 (black)
mm9	37.61	chr4	39899797	39900305	-	3 (black)
mm9	37.61	chr4	39904892	39905400	-	3 (black)
mm9	37.61	chr12	83562006	83562427	-	3 (black)
mm9	37.61	chr12	83567012	83567433	-	3 (black)
mm9	37.61	chr5	49060999	49061350	+	3 (black)
mm9	37.61	chr5	49065374	49065725	+	3 (black)
mm9	37.61	chr4	92664372	92664723	-	3 (black)
mm9	37.61	chr4	92671124	92671475	-	3 (black)
mm9	37.61	chr4	97941286	97941637	-	3 (black)
mm9	37.61	chr14	19692040	19692406	-	3 (black)
mm9	37.61	chr14	19698753	19699119	-	3 (black)
mm9	37.61	chr11	120935808	120936220	+	3 (black)
mm9	37.61	chr16	50085103	50085484	+	3 (black)
mm9	37.61	chr16	50089111	50089492	+	3 (black)
mm9	37.61	chr17	13345977	13346359	-	3 (black)
mm9	37.61	chr17	13352748	13353130	-	3 (black)
mm9	37.61	chr17	11290717	11291085	-	3 (black)
mm9	37.61	chr17	11297508	11297876	-	3 (black)
mm9	37.61	chr7	121548005	121548372	+	3 (black)
mm9	37.61	chr7	121554766	121555133	+	3 (black)
mm9	37.61	chr4	38817128	38817464	+	3 (black)
mm9	37.61	chr4	38823891	38824227	+	3 (black)
mm9	37.61	chr7	149400801	149401153	-	3 (black)
mm9	37.61	chr7	149406296	149406648	-	3 (black)
mm9	37.61	chr4	38852941	38853279	+	3 (black)
mm9	37.61	chr4	38859662	38860000	+	3 (black)
mm9	37.61	chr4	68628577	68628928	-	3 (black)
mm9	37.61	chr4	68621831	68622182	-	3 (black)
mm9	37.61	chr2	17668965	17669412	-	3 (black)
mm9	37.61	chr2	17673934	17674381	-	3 (black)
mm9	37.61	chrX	89090655	89091021	+	3 (black)
mm9	37.61	chrX	89097394	89097760	+	3 (black)
mm9	37.61	chr17	69115516	69115898	-	3 (black)
mm9	37.61	chr10	45274616	45275061	-	3 (black)
mm9	37.61	chr10	45279641	45280086	-	3 (black)
mm9	37.61	chr17	65811104	65811455	+	3 (black)
mm9	37.61	chr17	65817841	65818192	+	3 (black)
mm9	37.61	chrX	118090268	118090722	+	3 (black)
mm9	37.61	chrX	118097162	118097616	+	3 (black)
mm9	37.61	chr7	145458317	145458733	+	3 (black)
mm9	37.61	chr7	145453431	145453847	+	3 (black)
mm9	37.61	chr14	78734565	78734981	+	3 (black)
mm9	37.61	chr14	78739504	78739920	+	3 (black)
mm9	37.61	chr9	58626184	58626566	+	3 (black)
mm9	37.61	chr9	58633110	58633492	+	3 (black)
mm9	37.61	chr19	33447890	33448272	-	3 (black)
mm9	37.61	chr16	81071919	81072397	+	3 (black)
mm9	37.61	chr16	81078874	81079352	+	3 (black)
mm9	37.61	chr6	139774570	139775002	-	3 (black)
mm9	37.61	chr6	139779465	139779897	-	3 (black)
mm9	37.61	chr8	123929192	123929574	+	3 (black)
mm9	37.61	chr8	123936055	123936437	+	3 (black)
mm9	37.61	chr17	92693829	92694194	+	3 (black)
mm9	37.61	chr17	92700656	92701021	+	3 (black)
mm9	37.61	chr5	21711868	21712250	+	3 (black)
mm9	37.61	chr5	21706854	21707236	+	3 (black)
mm9	37.61	chr3	116520457	116520937	+	3 (black)
mm9	37.61	chr3	116525455	116525935	+	3 (black)
mm9	37.61	chr8	48174260	48174659	-	3 (black)
mm9	37.61	chr8	48169417	48169816	-	3 (black)
mm9	37.61	chr17	76301650	76302062	-	3 (black)
mm9	37.61	chr17	76296737	76297149	-	3 (black)
mm9	37.61	chr5	144193019	144193401	+	3 (black)
mm9	37.61	chr5	144188292	144188674	+	3 (black)
mm9	37.61	chr12	8409982	8410364	+	3 (black)
mm9	37.61	chr12	8414883	8415265	+	3 (black)
mm9	37.61	chr10	104458812	104459163	-	3 (black)
mm9	37.61	chr7	145086053	145086454	+	3 (black)
mm9	37.61	chr7	145091093	145091494	+	3 (black)
mm9	37.61	chr14	43354323	43354688	+	3 (black)
mm9	37.61	chr14	43361149	43361514	+	3 (black)
mm9	37.61	chr2	37202000	37202351	+	3 (black)
mm9	37.61	chr8	6982438	6982852	-	3 (black)
mm9	37.61	chr8	6987441	6987855	-	3 (black)
mm9	37.61	chr4	62234658	62235072	+	3 (black)
mm9	37.61	chr4	62239714	62240128	+	3 (black)
mm9	37.61	chr3	106127573	106127940	-	3 (black)
mm9	37.61	chr9	120933800	120934213	+	3 (black)
mm9	37.61	chr9	120938181	120938594	+	3 (black)
mm9	37.61	chr16	80304640	80305006	+	3 (black)
mm9	37.61	chr16	31578773	31579155	-	3 (black)
mm9	37.61	chr7	128994375	128994795	+	3 (black)
mm9	37.61	chr7	128999091	128999511	+	3 (black)
mm9	37.61	chr16	80309571	80309937	+	3 (black)
mm9	37.61	chr1	142713338	142713738	+	3 (black)
mm9	37.61	chr1	142720146	142720546	+	3 (black)
mm9	37.61	chr9	83836155	83836570	+	3 (black)
mm9	37.61	chr9	83843060	83843475	+	3 (black)
mm9	37.61	chr10	33606592	33606992	+	3 (black)
mm9	37.61	chr10	33610499	33610899	+	3 (black)
mm9	37.61	chr13	118091428	118091794	+	3 (black)
mm9	37.61	chr16	90056538	90056936	-	3 (black)
mm9	37.61	chr16	90063410	90063791	-	3 (black)
mm9	37.61	chr11	81358983	81359364	+	3 (black)
mm9	37.61	chr11	81365812	81366193	+	3 (black)
mm9	37.61	chr16	83360961	83361327	+	3 (black)
mm9	37.61	chr15	36926728	36927113	-	3 (black)
mm9	37.61	chr15	36925321	36925704	-	3 (black)
mm9	37.61	chr16	83367782	83368148	+	3 (black)
mm9	37.61	chr1	165623099	165623467	-	3 (black)
mm9	37.61	chr1	69744576	69744993	-	3 (black)
mm9	37.61	chr1	69749615	69750032	-	3 (black)
mm9	37.61	chr13	118084596	118084962	+	3 (black)
mm9	37.61	chr1	118544843	118545207	-	3 (black)
mm9	37.61	chrX	3414552	3414952	-	3 (black)
mm9	37.61	chrX	3419544	3419944	-	3 (black)
mm9	37.61	chr11	26455446	26455829	+	3 (black)
mm9	37.61	chr11	26460401	26460784	+	3 (black)
mm9	37.61	chr1	118551605	118551969	-	3 (black)
mm9	37.61	chr13	75814466	75814863	+	3 (black)
mm9	37.61	chr13	75819417	75819814	+	3 (black)
mm9	37.61	chr5	61194878	61195277	-	3 (black)
mm9	37.61	chr5	61199880	61200279	-	3 (black)
mm9	37.61	chr1	150332586	150332952	+	3 (black)
mm9	37.61	chr1	150337485	150337851	+	3 (black)
mm9	37.61	chr4	119316368	119316751	-	3 (black)
mm9	37.61	chr4	119325146	119325529	-	3 (black)
mm9	37.61	chr14	120355305	120355813	-	3 (black)
mm9	37.61	chr12	95274591	95275021	-	3 (black)
mm9	37.61	chr12	95281496	95281926	-	3 (black)
mm9	37.61	chr12	42090131	42090484	+	3 (black)
mm9	37.61	chr12	42096861	42097214	+	3 (black)
mm9	37.61	chr8	103889418	103889784	+	3 (black)
mm9	37.61	chr8	103884506	103884872	+	3 (black)
mm9	37.61	chr1	141621346	141621746	+	3 (black)
mm9	37.61	chr1	141626302	141626702	+	3 (black)
mm9	37.61	chr7	58674458	58674854	+	3 (black)
mm9	37.61	chr7	58679459	58679855	+	3 (black)
mm9	37.61	chr7	27689487	27689891	+	3 (black)
mm9	37.61	chrX	79010842	79011229	-	3 (black)
mm9	37.61	chr14	120362241	120362630	-	3 (black)
mm9	37.61	chrX	79005793	79006180	-	3 (black)
mm9	37.61	chr16	34582393	34582812	+	3 (black)
mm9	37.61	chr16	34589224	34589643	+	3 (black)
mm9	37.61	chr5	7938036	7938385	-	3 (black)
mm9	37.61	chr5	7944885	7945234	-	3 (black)
mm9	37.61	chr13	104720025	104720423	+	3 (black)
mm9	37.61	chr13	104726965	104727363	+	3 (black)
mm9	37.61	chr19	57901599	57901981	-	3 (black)
mm9	37.61	chr19	57906612	57906994	-	3 (black)
mm9	37.61	chr3	9096398	9096763	+	3 (black)
mm9	37.61	chr3	9091456	9091821	+	3 (black)
mm9	37.61	chr10	22403027	22403422	-	3 (black)
mm9	37.61	chr10	22409955	22410350	-	3 (black)
mm9	37.61	chr1	38761645	38762051	+	3 (black)
mm9	37.61	chr1	38765451	38765857	+	3 (black)
mm9	37.61	chr6	18707495	18707896	+	3 (black)
mm9	37.61	chr6	18712409	18712809	+	3 (black)
mm9	37.61	chr7	115572730	115573095	+	3 (black)
mm9	37.61	chr7	115577616	115577981	+	3 (black)
mm9	37.61	chr13	56820988	56821338	-	3 (black)
mm9	37.61	chrX	78891989	78892423	+	3 (black)
mm9	37.61	chrX	78896972	78897406	+	3 (black)
mm9	37.61	chr1	105485291	105485675	+	3 (black)
mm9	37.61	chr1	105490260	105490644	+	3 (black)
mm9	37.61	chr2	172576099	172576500	+	3 (black)
mm9	37.61	chr2	172569243	172569644	+	3 (black)
mm9	37.61	chr6	132452270	132452688	+	3 (black)
mm9	37.61	chr17	13606288	13606706	+	3 (black)
mm9	37.61	chr17	13611286	13611704	+	3 (black)
mm9	37.61	chr6	132445397	132445815	+	3 (black)
mm9	37.61	chr7	22191086	22191502	-	3 (black)
mm9	37.61	chr7	22197957	22198373	-	3 (black)
mm9	37.61	chr2	41606623	41606973	+	3 (black)
mm9	37.61	chr2	41599890	41600240	+	3 (black)
mm9	37.61	chrX	134502540	134502890	-	3 (black)
mm9	37.61	chrX	134498133	134498483	-	3 (black)
mm9	37.61	chr11	19466140	19466536	-	3 (black)
mm9	37.61	chr11	19470186	19470582	-	3 (black)
mm9	37.61	chr15	96808505	96808856	+	3 (black)
mm9	37.61	chr15	96813521	96813872	+	3 (black)
mm9	37.61	chr1	114912652	114913018	+	3 (black)
mm9	37.61	chr1	114919407	114919773	+	3 (black)
mm9	37.61	chr8	122716491	122716843	-	3 (black)
mm9	37.61	chr8	122723264	122723616	-	3 (black)
mm9	37.61	chr12	66902237	66902573	-	3 (black)
mm9	37.61	chr12	66908973	66909309	-	3 (black)
mm9	37.61	chr11	115616213	115616565	-	3 (black)
mm9	37.61	chr11	115622963	115623315	-	3 (black)
mm9	37.61	chr3	68543222	68543573	+	3 (black)
mm9	37.61	chr3	68536470	68536806	+	3 (black)
mm9	37.61	chr15	73703591	73703943	-	3 (black)
mm9	37.61	chr15	73710401	73710753	-	3 (black)
mm9	37.61	chr4	4586057	4586424	+	3 (black)
mm9	37.61	chr4	4579267	4579634	+	3 (black)
mm9	37.61	chr15	49154180	49154546	+	3 (black)
mm9	37.61	chr15	49158403	49158769	+	3 (black)
mm9	37.61	chr9	8276092	8276444	+	3 (black)
mm9	37.61	chr9	8282858	8283210	+	3 (black)
mm9	37.61	chr2	63135432	63135785	-	3 (black)
mm9	37.61	chr2	63140452	63140805	-	3 (black)
mm9	37.61	chr6	8646155	8646508	+	3 (black)
mm9	37.61	chr6	8652895	8653248	+	3 (black)
mm9	37.61	chr6	59642910	59643331	+	3 (black)
mm9	37.61	chr6	59647840	59648190	+	3 (black)
mm9	37.61	chr7	14888847	14889217	+	3 (black)
mm9	37.61	chr7	14884597	14884967	+	3 (black)
mm9	37.61	chr3	149999818	150000191	+	3 (black)
mm9	37.61	chr3	150003920	150004293	+	3 (black)
mm9	37.61	chr2	70108476	70108846	-	3 (black)
mm9	37.61	chr2	81635604	81635959	-	3 (black)
mm9	37.61	chr2	81630196	81630551	-	3 (black)
mm9	37.61	chr5	83571055	83571425	+	3 (black)
mm9	37.61	chr14	40544724	40545086	+	3 (black)
mm9	37.61	chr14	40550166	40550528	+	3 (black)
mm9	37.61	chr6	31857399	31857754	+	3 (black)
mm9	37.61	chr6	31861747	31862102	+	3 (black)
mm9	37.61	chr10	43489479	43489833	-	3 (black)
mm9	37.61	chr10	43493557	43493911	-	3 (black)
mm9	37.61	chr5	4514498	4514853	+	3 (black)
mm9	37.61	chr5	4518200	4518555	+	3 (black)
mm9	37.61	chr5	43736213	43736568	-	3 (black)
mm9	37.61	chr5	43740381	43740736	-	3 (black)
mm9	37.61	chr6	86297632	86297995	+	3 (black)
mm9	37.61	chr15	92448315	92448671	-	3 (black)
mm9	37.61	chr15	92444198	92444553	-	3 (black)
mm9	37.61	chr9	60165643	60165994	+	3 (black)
mm9	37.61	chr2	124631423	124631819	+	3 (black)
mm9	37.61	chr3	132786627	132786977	+	3 (black)
mm9	37.61	chr3	132793340	132793690	+	3 (black)
mm9	37.61	chr13	110641900	110642270	+	3 (black)
mm9	37.61	chr13	110648690	110649060	+	3 (black)
mm9	37.61	chr8	23661640	23662010	+	3 (black)
mm9	37.61	chr8	23668395	23668765	+	3 (black)
mm9	37.61	chr7	3722392	3722744	-	3 (black)
mm9	37.61	chr2	94443215	94443597	-	3 (black)
mm9	37.61	chr2	94447459	94447841	-	3 (black)
mm9	37.61	chr7	77902808	77903173	+	3 (black)
mm9	37.61	chr7	77909568	77909933	+	3 (black)
mm9	37.61	chr11	85105831	85106182	-	3 (black)
mm9	37.61	chr11	51251218	51251569	+	3 (black)
mm9	37.61	chr11	51255205	51255556	+	3 (black)
mm9	37.61	chr16	80288073	80288439	+	3 (black)
mm9	37.61	chr16	80294815	80295181	+	3 (black)
mm9	37.61	chrX	3260198	3260586	-	3 (black)
mm9	37.61	chrX	3266974	3267362	-	3 (black)
mm9	37.61	chr1	104928243	104928612	+	3 (black)
mm9	37.61	chr1	104935001	104935370	+	3 (black)
mm9	37.61	chr14	9877461	9877829	+	3 (black)
mm9	37.61	chr14	9884200	9884568	+	3 (black)
mm9	37.61	chr9	87000402	87000768	-	3 (black)
mm9	37.61	chr9	86993651	86994014	-	3 (black)
mm9	37.61	chr1	196480018	196480384	+	3 (black)
mm9	37.61	chr6	96102767	96103115	-	3 (black)
mm9	37.61	chr1	146701805	146702176	-	3 (black)
mm9	37.61	chr1	146708553	146708924	-	3 (black)
mm9	37.61	chr2	100986501	100986869	+	3 (black)
mm9	37.61	chr2	100993242	100993610	+	3 (black)
mm9	37.61	chr9	71272242	71272609	+	3 (black)
mm9	37.61	chr9	71278976	71279343	+	3 (black)
mm9	37.61	chr3	71435450	71435845	-	3 (black)
mm9	37.61	chr3	25315770	25316140	+	3 (black)
mm9	37.61	chr3	25319999	25320369	+	3 (black)
mm9	37.61	chr3	51420105	51420520	+	3 (black)
mm9	37.61	chr3	51427065	51427480	+	3 (black)
mm9	37.61	chr10	31469928	31470297	+	3 (black)
mm9	37.61	chr10	31474327	31474696	+	3 (black)
mm9	37.61	chr9	32703103	32703469	+	3 (black)
mm9	37.61	chr9	32696311	32696677	+	3 (black)
mm9	37.61	chr9	16429902	16430268	-	3 (black)
mm9	37.61	chr9	16431144	16431510	-	3 (black)
mm9	37.61	chr16	33852289	33852674	-	3 (black)
mm9	37.61	chr16	33847324	33847708	-	3 (black)
mm9	37.61	chr16	51087290	51087641	+	3 (black)
mm9	37.61	chr16	51094009	51094360	+	3 (black)
mm9	37.61	chr10	104279388	104279739	+	3 (black)
mm9	37.61	chr6	145437571	145437922	-	3 (black)
mm9	37.61	chr6	145441540	145441891	-	3 (black)
mm9	37.61	chr10	104272653	104273004	+	3 (black)
mm9	37.61	chr17	69679685	69680036	+	3 (black)
mm9	37.61	chr17	69686423	69686774	+	3 (black)
mm9	37.61	chr16	15196247	15196628	+	3 (black)
mm9	37.61	chr7	25363185	25363535	-	3 (black)
mm9	37.61	chr7	25368799	25369149	-	3 (black)
mm9	37.61	chr4	75262742	75263110	-	3 (black)
mm9	37.61	chr4	75269492	75269860	-	3 (black)
mm9	37.61	chr2	88012111	88012509	+	3 (black)
mm9	37.61	chr2	88018868	88019264	+	3 (black)
mm9	37.61	chr19	12521915	12522296	-	3 (black)
mm9	37.61	chr19	12528683	12529064	-	3 (black)
mm9	37.61	chr17	17609755	17610123	+	3 (black)
mm9	37.61	chr17	17615401	17615769	+	3 (black)
mm9	37.61	chr1	74699995	74700361	-	3 (black)
mm9	37.61	chr1	74706807	74707173	-	3 (black)
mm9	37.61	chrX	19238814	19239166	+	3 (black)
mm9	37.61	chrX	19245589	19245941	+	3 (black)
mm9	37.61	chr3	144776793	144777159	+	3 (black)
mm9	37.61	chr3	144771988	144772354	+	3 (black)
mm9	37.61	chr18	36633637	36634003	-	3 (black)
mm9	37.61	chr18	36640388	36640754	-	3 (black)
mm9	37.61	chr13	115329191	115329585	-	3 (black)
mm9	37.61	chr13	115333493	115333887	-	3 (black)
mm9	37.61	chr16	11013516	11013883	-	3 (black)
mm9	37.61	chr11	17052606	17052972	-	3 (black)
mm9	37.61	chr13	51361084	51361482	-	3 (black)
mm9	37.61	chr13	51365944	51366342	-	3 (black)
mm9	37.61	chr15	11985686	11986107	-	3 (black)
mm9	37.61	chr15	11992427	11992848	-	3 (black)
mm9	37.61	chrX	11808527	11808910	+	3 (black)
mm9	37.61	chrX	11815285	11815668	+	3 (black)
mm9	37.61	chrX	55611785	55612181	+	3 (black)
mm9	37.61	chrX	55618573	55618969	+	3 (black)
mm9	37.61	chr9	37138954	37139320	+	3 (black)
mm9	37.61	chr9	37145695	37146061	+	3 (black)
mm9	37.61	chr15	59350558	59350943	-	3 (black)
mm9	37.61	chr2	113650099	113650450	-	3 (black)
mm9	37.61	chr2	113656812	113657163	-	3 (black)
mm9	37.61	chr9	39701185	39701602	-	3 (black)
mm9	37.61	chr9	39706062	39706479	-	3 (black)
mm9	37.61	chr15	37021796	37022211	-	3 (black)
mm9	37.61	chr15	37026763	37027178	-	3 (black)
mm9	37.61	chr7	67907802	67908168	-	3 (black)
mm9	37.61	chr7	67914633	67914999	-	3 (black)
mm9	37.61	chr10	107436556	107436941	+	3 (black)
mm9	37.61	chr10	107443315	107443700	+	3 (black)
mm9	37.61	chr5	80487240	80487591	+	3 (black)
mm9	37.61	chr5	80491220	80491571	+	3 (black)
mm9	37.61	chr8	63845819	63846170	-	3 (black)
mm9	37.61	chr8	63849972	63850323	-	3 (black)
mm9	37.61	chr9	87386461	87386811	+	3 (black)
mm9	37.61	chr9	87393189	87393539	+	3 (black)
mm9	37.61	chr8	26981928	26982281	-	3 (black)
mm9	37.61	chr8	26988659	26989012	-	3 (black)
mm9	37.61	chr7	114407924	114408275	-	3 (black)
mm9	37.61	chr7	114414652	114415003	-	3 (black)
mm9	37.61	chr2	151159569	151160048	+	3 (black)
mm9	37.61	chr2	151166460	151166939	+	3 (black)
mm9	37.61	chr4	42479405	42479775	-	3 (black)
mm9	37.61	chr4	41898811	41899181	+	3 (black)
mm9	37.61	chr4	42475436	42475806	-	3 (black)
mm9	37.61	chr4	41902780	41903150	+	3 (black)
mm9	37.61	chr10	77482971	77483368	+	3 (black)
mm9	37.61	chr10	77487969	77488366	+	3 (black)
mm9	37.61	chr3	85432960	85433313	-	3 (black)
mm9	37.61	chr3	85426204	85426557	-	3 (black)
mm9	37.61	chr2	126790739	126791092	-	3 (black)
mm9	37.61	chr2	126797488	126797841	-	3 (black)
mm9	37.61	chr12	49633170	49633536	+	3 (black)
mm9	37.61	chr12	49639938	49640304	+	3 (black)
mm9	37.61	chr18	60692976	60693376	-	3 (black)
mm9	37.61	chr18	60688022	60688422	-	3 (black)
mm9	37.61	chr3	69441862	69442230	-	3 (black)
mm9	37.61	chr3	69448629	69448997	-	3 (black)
mm9	37.61	chr2	94904925	94905339	-	3 (black)
mm9	37.61	chr2	94909856	94910270	-	3 (black)
mm9	37.61	chr5	6190985	6191390	+	3 (black)
mm9	37.61	chr5	6184073	6184465	+	3 (black)
mm9	37.61	chr7	126556245	126556580	-	3 (black)
mm9	37.61	chr7	126561098	126561433	-	3 (black)
mm9	37.61	chr1	128320602	128320988	+	3 (black)
mm9	37.61	chr1	128325885	128326271	+	3 (black)
mm9	37.61	chr7	27696411	27696815	+	3 (black)
mm9	37.61	chr6	101088351	101088751	-	3 (black)
mm9	37.61	chr6	101093368	101093768	-	3 (black)
mm9	37.61	chr14	8184964	8185367	-	3 (black)
mm9	37.61	chr14	8189919	8190322	-	3 (black)
mm9	37.61	chrX	59330935	59331285	-	3 (black)
mm9	37.61	chrX	59337798	59338148	-	3 (black)
mm9	37.61	chrX	112663425	112663775	+	3 (black)
mm9	37.61	chrX	112670185	112670535	+	3 (black)
mm9	37.61	chr1	11877197	11877547	-	3 (black)
mm9	37.61	chr1	11881408	11881758	-	3 (black)
mm9	37.61	chr13	45106522	45106873	+	3 (black)
mm9	37.61	chr18	21427019	21427386	+	3 (black)
mm9	37.61	chr18	21420272	21420622	+	3 (black)
mm9	37.61	chr17	39408010	39408361	-	3 (black)
mm9	37.61	chr17	39411991	39412342	-	3 (black)
mm9	37.61	chr1	55835206	55835575	+	3 (black)
mm9	37.61	chr1	55839755	55840124	+	3 (black)
mm9	37.61	chr5	73850367	73850719	-	3 (black)
mm9	37.61	chr5	73857259	73857611	-	3 (black)
mm9	37.61	chrX	89140190	89140541	-	3 (black)
mm9	37.61	chrX	89146865	89147216	-	3 (black)
mm9	37.61	chr11	73549460	73549825	-	3 (black)
mm9	37.61	chr11	73553946	73554311	-	3 (black)
mm9	37.61	chr11	74033195	74033547	-	3 (black)
mm9	37.61	chr11	74039892	74040244	-	3 (black)
mm9	37.61	chr7	93074924	93075276	-	3 (black)
mm9	37.61	chr7	93081653	93082005	-	3 (black)
mm9	37.61	chr8	47430740	47431136	-	3 (black)
mm9	37.61	chr8	47435763	47436159	-	3 (black)
mm9	37.61	chr8	107525130	107525509	-	3 (black)
mm9	37.61	chr8	107532032	107532411	-	3 (black)
mm9	37.61	chr14	35197041	35197423	-	3 (black)
mm9	37.61	chr14	35201947	35202329	-	3 (black)
mm9	37.61	chr5	92905132	92905488	+	3 (black)
mm9	37.61	chr5	92910768	92911124	+	3 (black)
mm9	37.61	chr6	97329074	97329443	+	3 (black)
mm9	37.61	chr6	97322251	97322620	+	3 (black)
mm9	37.61	chr11	3948953	3949324	+	3 (black)
mm9	37.61	chr1	105101743	105102114	-	3 (black)
mm9	37.61	chr1	105108496	105108867	-	3 (black)
mm9	37.61	chr9	78671110	78671464	-	3 (black)
mm9	37.61	chr9	78677826	78678180	-	3 (black)
mm9	37.61	chr5	45786666	45787019	+	3 (black)
mm9	37.61	chr5	45790830	45791183	+	3 (black)
mm9	37.61	chr5	105848355	105848737	-	3 (black)
mm9	37.61	chr5	105853343	105853725	-	3 (black)
mm9	37.61	chr8	115811083	115811433	+	3 (black)
mm9	37.61	chr8	115804268	115804618	+	3 (black)
mm9	37.61	chr13	86912261	86912660	+	3 (black)
mm9	37.61	chr13	86917254	86917653	+	3 (black)
mm9	37.61	chr7	96967304	96967671	+	3 (black)
mm9	37.61	chr7	96974136	96974503	+	3 (black)
mm9	37.61	chr17	52003763	52004115	+	3 (black)
mm9	37.61	chr17	52010219	52010586	+	3 (black)
mm9	37.61	chr1	91095649	91096036	+	3 (black)
mm9	37.61	chr1	91099447	91099834	+	3 (black)
mm9	37.61	chr11	55061165	55061532	-	3 (black)
mm9	37.61	chr1	150121233	150121695	+	3 (black)
mm9	37.61	chr11	55054429	55054796	-	3 (black)
mm9	37.61	chr1	150126275	150126737	+	3 (black)
mm9	37.61	chr5	124554504	124554854	-	3 (black)
mm9	37.61	chr5	124560607	124560957	-	3 (black)
mm9	37.61	chr16	97992131	97992497	-	3 (black)
mm9	37.61	chr16	97998996	97999362	-	3 (black)
mm9	37.61	chr10	20931012	20931362	+	3 (black)
mm9	37.61	chr10	20936012	20936362	+	3 (black)
mm9	37.61	chr9	32646897	32647264	-	3 (black)
mm9	37.61	chr9	32653729	32654096	-	3 (black)
mm9	37.61	chrX	97096914	97097251	-	3 (black)
mm9	37.61	chr5	129943316	129943748	+	3 (black)
mm9	37.61	chr5	129948316	129948748	+	3 (black)
mm9	37.61	chr2	21003296	21003646	+	3 (black)
mm9	37.61	chr2	20996569	20996919	+	3 (black)
mm9	37.61	chr13	33039436	33039803	-	3 (black)
mm9	37.61	chr13	33046180	33046547	-	3 (black)
mm9	37.61	chrX	41453973	41454325	-	3 (black)
mm9	37.61	chrX	97103689	97104041	-	3 (black)
mm9	37.61	chr1	19612437	19612808	+	3 (black)
mm9	37.61	chr1	19619282	19619653	+	3 (black)
mm9	37.61	chr5	91655799	91656196	-	3 (black)
mm9	37.61	chr5	91662662	91663059	-	3 (black)
mm9	37.61	chr11	20416399	20416783	+	3 (black)
mm9	37.61	chr11	20420810	20421194	+	3 (black)
mm9	37.61	chr7	136134726	136135092	-	3 (black)
mm9	37.61	chr7	136127978	136128344	-	3 (black)
mm9	37.61	chr7	113237425	113237792	+	3 (black)
mm9	37.61	chrX	79488438	79488820	+	3 (black)
mm9	37.61	chrX	79492840	79493222	+	3 (black)
mm9	37.61	chr1	34407862	34408214	+	3 (black)
mm9	37.61	chr7	9101438	9101807	+	3 (black)
mm9	37.61	chr7	9094693	9095062	+	3 (black)
mm9	37.61	chr13	83564766	83565136	+	3 (black)
mm9	37.61	chr13	83558009	83558378	+	3 (black)
mm9	37.61	chr1	34404302	34404654	+	3 (black)
mm9	37.61	chr2	83427225	83427591	+	3 (black)
mm9	37.61	chr18	69319058	69319440	+	3 (black)
mm9	37.61	chr2	83420456	83420822	+	3 (black)
mm9	37.61	chr6	117284789	117285140	-	3 (black)
mm9	37.61	chr6	117289654	117290005	-	3 (black)
mm9	37.61	chr3	123178700	123179052	-	3 (black)
mm9	37.61	chr8	120291168	120291565	-	3 (black)
mm9	37.61	chr3	123174680	123175032	-	3 (black)
mm9	37.61	chrX	72827525	72827877	+	3 (black)
mm9	37.61	chrX	72831858	72832210	+	3 (black)
mm9	37.61	chr14	86288903	86289271	+	3 (black)
mm9	37.61	chr14	86295646	86296014	+	3 (black)
mm9	37.61	chr17	38404739	38405091	+	3 (black)
mm9	37.61	chr17	38409197	38409549	+	3 (black)
mm9	37.61	chr2	107434210	107434563	-	3 (black)
mm9	37.61	chr2	107440949	107441302	-	3 (black)
mm9	37.61	chr14	67081526	67081908	+	3 (black)
mm9	37.61	chr14	67088294	67088676	+	3 (black)
mm9	37.61	chr5	3180451	3180804	+	3 (black)
mm9	37.61	chr5	3185325	3185678	+	3 (black)
mm9	37.61	chr8	8315261	8315664	-	3 (black)
mm9	37.61	chr8	8320282	8320671	-	3 (black)
mm9	37.61	chr11	116653651	116654018	+	3 (black)
mm9	37.61	chr11	116646908	116647275	+	3 (black)
mm9	37.61	chr1	53186431	53186820	-	3 (black)
mm9	37.61	chr1	53191260	53191649	-	3 (black)
mm9	37.61	chr6	68233280	68233652	-	3 (black)
mm9	37.61	chr6	68240023	68240395	-	3 (black)
mm9	37.61	chr2	74202508	74202878	-	3 (black)
mm9	37.61	chr2	74209260	74209630	-	3 (black)
mm9	37.61	chr7	126255648	126256001	-	3 (black)
mm9	37.61	chr7	126259657	126260010	-	3 (black)
mm9	37.61	chr6	14041873	14042226	-	3 (black)
mm9	37.61	chr6	14035044	14035397	-	3 (black)
mm9	37.61	chr11	109880958	109881371	+	3 (black)
mm9	37.61	chr11	109885359	109885772	+	3 (black)
mm9	37.61	chr12	74411980	74412361	-	3 (black)
mm9	37.61	chr12	74416466	74416847	-	3 (black)
mm9	37.61	chr4	121965221	121965625	+	3 (black)
mm9	37.61	chr4	121960698	121961102	+	3 (black)
mm9	37.61	chr4	121572342	121572746	+	3 (black)
mm9	37.61	chr4	121567819	121568223	+	3 (black)
mm9	37.61	chr9	6780316	6780699	-	3 (black)
mm9	37.61	chr9	6785268	6785651	-	3 (black)
mm9	37.61	chr16	32200076	32200426	+	3 (black)
mm9	37.61	chr13	5282937	5283288	+	3 (black)
mm9	37.61	chr9	110872953	110873371	-	3 (black)
mm9	37.61	chr9	110877952	110878370	-	3 (black)
mm9	37.61	chr13	5277323	5277674	+	3 (black)
mm9	37.61	chr2	37195262	37195613	+	3 (black)
mm9	37.61	chr7	145880629	145881025	-	3 (black)
mm9	37.61	chr7	145887523	145887919	-	3 (black)
mm9	37.61	chr11	61233871	61234238	+	3 (black)
mm9	37.61	chr11	61240714	61241081	+	3 (black)
mm9	37.61	chr8	25877885	25878251	+	3 (black)
mm9	37.61	chr8	25884702	25885068	+	3 (black)
mm9	37.61	chr4	45849729	45850132	-	3 (black)
mm9	37.61	chr4	45854244	45854647	-	3 (black)
mm9	37.61	chr13	52384888	52385255	-	3 (black)
mm9	37.61	chr13	52389914	52390281	-	3 (black)
mm9	37.61	chr5	77988654	77989020	-	3 (black)
mm9	37.61	chr5	77995416	77995782	-	3 (black)
mm9	37.61	chrX	122781664	122782030	-	3 (black)
mm9	37.61	chrX	122786197	122786563	-	3 (black)
mm9	37.61	chr9	12773892	12774243	-	3 (black)
mm9	37.61	chr9	12768262	12768613	-	3 (black)
mm9	37.61	chr15	54012387	54012758	-	3 (black)
mm9	37.61	chr15	54019142	54019513	-	3 (black)
mm9	37.61	chrX	159416565	159416932	-	3 (black)
mm9	37.61	chrX	159423322	159423689	-	3 (black)
mm9	37.61	chr10	56857508	56857860	+	3 (black)
mm9	37.61	chr10	56864233	56864585	+	3 (black)
mm9	37.61	chr12	81525048	81525399	+	3 (black)
mm9	37.61	chr12	81518250	81518601	+	3 (black)
mm9	37.61	chr10	34461631	34461983	-	3 (black)
mm9	37.61	chr10	34468380	34468732	-	3 (black)
mm9	37.61	chr2	3485069	3485479	+	3 (black)
mm9	37.61	chr7	4151485	4151838	-	3 (black)
mm9	37.61	chr4	116864730	116865082	+	3 (black)
mm9	37.61	chrX	122750256	122750623	+	3 (black)
mm9	37.61	chrX	122757007	122757374	+	3 (black)
mm9	37.61	chr4	116871464	116871816	+	3 (black)
mm9	37.61	chr14	36710773	36711139	+	3 (black)
mm9	37.61	chr6	75717782	75718181	+	3 (black)
mm9	37.61	chr14	36705078	36705444	+	3 (black)
mm9	37.61	chr2	163614762	163615112	-	3 (black)
mm9	37.61	chr10	83133667	83134017	-	3 (black)
mm9	37.61	chr3	111401104	111401487	-	3 (black)
mm9	37.61	chr3	111407717	111408100	-	3 (black)
mm9	37.61	chr2	163621492	163621842	-	3 (black)
mm9	37.61	chr10	83140392	83140742	-	3 (black)
mm9	37.61	chr12	112626418	112626785	+	3 (black)
mm9	37.61	chr12	112631262	112631629	+	3 (black)
mm9	37.61	chr6	98767407	98767757	-	3 (black)
mm9	37.61	chr6	98774227	98774577	-	3 (black)
mm9	37.61	chr18	6375982	6376333	+	3 (black)
mm9	37.61	chr15	44485831	44486182	+	3 (black)
mm9	37.61	chr4	98121101	98121452	+	3 (black)
mm9	37.61	chr12	82684082	82684465	+	3 (black)
mm9	37.61	chr11	27856690	27857058	-	3 (black)
mm9	37.61	chr11	27851068	27851436	-	3 (black)
mm9	37.61	chr11	64605547	64605976	+	3 (black)
mm9	37.61	chr11	64610526	64610955	+	3 (black)
mm9	37.61	chrX	148019425	148019775	-	3 (black)
mm9	37.61	chrX	148012691	148013041	-	3 (black)
mm9	37.61	chr4	74949114	74949465	-	3 (black)
mm9	37.61	chr13	4065476	4065826	-	3 (black)
mm9	37.61	chr14	104981835	104982186	-	3 (black)
mm9	37.61	chr12	32043023	32043374	-	3 (black)
mm9	37.61	chr11	15127692	15128088	+	3 (black)
mm9	37.61	chr11	15134470	15134866	+	3 (black)
mm9	37.61	chr19	56057971	56058320	+	3 (black)
mm9	37.61	chr19	56051260	56051609	+	3 (black)
mm9	37.61	chr2	86186631	86186982	-	3 (black)
mm9	37.61	chr15	72911842	72912193	-	3 (black)
mm9	37.61	chr14	104988587	104988938	-	3 (black)
mm9	37.61	chr6	65334821	65335173	-	3 (black)
mm9	37.61	chr2	111701151	111701549	+	3 (black)
mm9	37.61	chr2	151030704	151031056	+	3 (black)
mm9	37.61	chr6	65341549	65341901	-	3 (black)
mm9	37.61	chrX	149397621	149398006	-	3 (black)
mm9	37.61	chrX	149402132	149402517	-	3 (black)
mm9	37.61	chr12	32049739	32050090	-	3 (black)
mm9	37.61	chr11	9607989	9608340	-	3 (black)
mm9	37.61	chr11	9614720	9615071	-	3 (black)
mm9	37.61	chrX	116789508	116789859	-	3 (black)
mm9	37.61	chrX	116796250	116796600	-	3 (black)
mm9	37.61	chr10	54312963	54313314	+	3 (black)
mm9	37.61	chr10	54308581	54308932	+	3 (black)
mm9	37.61	chr2	124624654	124625050	+	3 (black)
mm9	37.61	chr2	151037425	151037777	+	3 (black)
mm9	37.61	chr5	38315592	38315943	+	3 (black)
mm9	37.61	chr19	55069458	55069809	+	3 (black)
mm9	37.61	chr15	44490233	44490584	+	3 (black)
mm9	37.61	chr15	72918031	72918382	-	3 (black)
mm9	37.61	chr9	98583617	98583968	-	3 (black)
mm9	37.61	chr10	56440557	56440922	+	3 (black)
mm9	37.61	chr7	74299850	74300233	+	3 (black)
mm9	37.61	chr13	11593365	11593731	+	3 (black)
mm9	37.61	chr13	11600046	11600412	+	3 (black)
mm9	37.61	chr7	74306605	74306988	+	3 (black)
mm9	37.61	chr7	11639630	11639994	-	3 (black)
mm9	37.61	chr7	11643632	11643996	-	3 (black)
mm9	37.61	chr10	56447314	56447679	+	3 (black)
mm9	37.61	chr18	90282904	90283288	-	3 (black)
mm9	37.61	chr18	90287483	90287867	-	3 (black)
mm9	37.61	chr5	95233633	95233985	-	3 (black)
mm9	37.61	chr2	8450081	8450463	+	3 (black)
mm9	37.61	chr2	8456849	8457231	+	3 (black)
mm9	37.61	chr5	38319968	38320319	+	3 (black)
mm9	37.61	chr19	55075678	55076029	+	3 (black)
mm9	37.61	chr18	6372014	6372365	+	3 (black)
mm9	37.61	chr13	45113255	45113606	+	3 (black)
mm9	37.61	chr11	63287997	63288393	+	3 (black)
mm9	37.61	chr13	99095983	99096379	-	3 (black)
mm9	37.61	chr13	99100005	99100401	-	3 (black)
mm9	37.61	chr13	21728427	21728778	-	3 (black)
mm9	37.61	chr7	60938151	60938535	-	3 (black)
mm9	37.61	chr13	21721687	21722038	-	3 (black)
mm9	37.61	chr3	75156823	75157190	-	3 (black)
mm9	37.61	chr7	60932723	60933122	-	3 (black)
mm9	37.61	chr3	75152374	75152740	-	3 (black)
mm9	37.61	chr6	54972347	54972700	-	3 (black)
mm9	37.61	chr6	54976813	54977166	-	3 (black)
mm9	37.61	chrX	134223889	134224256	-	3 (black)
mm9	37.61	chrX	134230638	134231005	-	3 (black)
mm9	37.61	chr3	83946304	83946717	-	3 (black)
mm9	37.61	chr3	83953114	83953527	-	3 (black)
mm9	37.61	chr9	98578025	98578376	-	3 (black)
mm9	37.61	chr4	74955758	74956109	-	3 (black)
mm9	37.61	chr2	86179904	86180255	-	3 (black)
mm9	37.61	chr14	81022408	81022824	-	3 (black)
mm9	37.61	chr1	56829093	56829429	+	3 (black)
mm9	37.61	chr1	56835796	56836132	+	3 (black)
mm9	37.61	chr13	33034821	33035188	-	3 (black)
mm9	37.61	chr14	81027174	81027544	-	3 (black)
mm9	37.61	chr15	43162165	43162535	+	3 (black)
mm9	37.61	chr15	43167075	43167445	+	3 (black)
mm9	37.61	chr4	51111134	51111515	+	3 (black)
mm9	37.61	chr4	51117892	51118273	+	3 (black)
mm9	37.61	chr16	36324446	36324812	+	3 (black)
mm9	37.61	chr16	36331211	36331577	+	3 (black)
mm9	37.61	chr3	148419861	148420276	+	3 (black)
mm9	37.61	chr3	148413061	148413476	+	3 (black)
mm9	37.61	chr1	54675804	54676200	-	3 (black)
mm9	37.61	chr8	112262955	112263336	+	3 (black)
mm9	37.61	chr8	112269721	112270102	+	3 (black)
mm9	37.61	chr16	34018826	34019206	+	3 (black)
mm9	37.61	chr9	11218530	11218911	+	3 (black)
mm9	37.61	chr3	74395048	74395429	+	3 (black)
mm9	37.61	chr3	74401811	74402192	+	3 (black)
mm9	37.61	chr12	97468369	97468750	-	3 (black)
mm9	37.61	chr12	97472361	97472742	-	3 (black)
mm9	37.61	chr9	11214040	11214421	+	3 (black)
mm9	37.61	chr11	63281219	63281630	+	3 (black)
mm9	37.61	chr16	34025611	34025989	+	3 (black)
mm9	37.61	chr19	15913878	15914290	+	3 (black)
mm9	37.61	chr19	15920666	15921078	+	3 (black)
mm9	37.61	chr8	127102276	127102642	-	3 (black)
mm9	37.61	chr3	82419956	82420321	+	3 (black)
mm9	37.61	chr3	82413773	82414138	+	3 (black)
mm9	37.61	chr9	88962627	88963093	+	3 (black)
mm9	37.61	chr9	88969473	88969939	+	3 (black)
mm9	37.61	chr17	36185965	36186331	-	3 (black)
mm9	37.61	chr5	95226884	95227251	-	3 (black)
mm9	37.61	chr19	41542607	41542977	+	3 (black)
mm9	37.61	chr19	41547082	41547452	+	3 (black)
mm9	37.61	chr8	127106669	127107035	-	3 (black)
mm9	37.61	chr17	36192705	36193071	-	3 (black)
mm9	37.61	chr11	120931227	120931624	+	3 (black)
mm9	37.61	chr16	77117203	77117629	-	3 (black)
mm9	37.61	chr16	77121659	77122085	-	3 (black)
mm9	37.61	chr2	174809511	174809877	+	3 (black)
mm9	37.61	chr2	174816253	174816619	+	3 (black)
mm9	37.61	chr13	82036707	82037058	+	3 (black)
mm9	37.61	chr13	82029977	82030328	+	3 (black)
mm9	37.61	chr14	11011280	11011631	-	3 (black)
mm9	37.61	chr14	11018024	11018375	-	3 (black)
mm9	37.61	chr12	77845603	77845971	+	3 (black)
mm9	37.61	chr12	77849603	77849971	+	3 (black)
mm9	37.61	chr3	75222597	75222983	+	3 (black)
mm9	37.61	chr3	75227552	75227936	+	3 (black)
mm9	37.61	chr1	27236982	27237348	+	3 (black)
mm9	37.61	chr1	27243739	27244105	+	3 (black)
mm9	37.61	chr2	111706162	111706560	+	3 (black)
mm9	37.61	chr16	85651064	85651430	+	3 (black)
mm9	37.61	chr9	76586732	76587083	-	3 (black)
mm9	37.61	chr6	13723574	13723925	-	3 (black)
mm9	37.61	chr6	13716841	13717192	-	3 (black)
mm9	37.61	chr15	23170138	23170489	-	3 (black)
mm9	37.61	chr17	38097668	38098019	+	3 (black)
mm9	37.61	chr11	22482655	22483036	+	3 (black)
mm9	37.61	chr11	22477704	22478081	+	3 (black)
mm9	37.61	chr1	111516728	111517109	+	3 (black)
mm9	37.61	chr1	111509970	111510351	+	3 (black)
mm9	37.61	chr12	69722700	69723126	-	3 (black)
mm9	37.61	chr12	69729510	69729936	-	3 (black)
mm9	37.61	chr15	23176868	23177219	-	3 (black)
mm9	37.61	chr5	71967746	71968097	+	3 (black)
mm9	37.61	chr10	80443246	80443597	+	3 (black)
mm9	37.61	chr10	80438783	80439134	+	3 (black)
mm9	37.61	chr5	83304963	83305315	-	3 (black)
mm9	37.61	chr5	83311797	83312149	-	3 (black)
mm9	37.61	chr17	38090952	38091303	+	3 (black)
mm9	37.61	chr13	80042819	80043170	-	3 (black)
mm9	37.61	chr3	64465659	64466027	+	3 (black)
mm9	37.61	chr3	64461480	64461848	+	3 (black)
mm9	37.61	chr9	121231496	121231891	-	3 (black)
mm9	37.61	chr9	121237206	121237601	-	3 (black)
mm9	37.61	chr4	98191559	98191908	-	3 (black)
mm9	37.61	chr4	98198298	98198647	-	3 (black)
mm9	37.61	chr7	131950212	131950563	-	3 (black)
mm9	37.61	chr7	131954985	131955336	-	3 (black)
mm9	37.61	chr13	33960637	33960988	+	3 (black)
mm9	37.61	chr13	33953903	33954254	+	3 (black)
mm9	37.61	chr13	4337711	4338062	+	3 (black)
mm9	37.61	chr2	93671662	93672013	-	3 (black)
mm9	37.61	chr2	93664938	93665289	-	3 (black)
mm9	37.61	chr1	109937116	109937467	-	3 (black)
mm9	37.61	chr1	109935380	109935731	-	3 (black)
mm9	37.61	chr13	4344459	4344810	+	3 (black)
mm9	37.61	chr16	79943321	79943733	+	3 (black)
mm9	37.61	chr16	79948324	79948736	+	3 (black)
mm9	37.61	chr16	12333063	12333415	-	3 (black)
mm9	37.61	chr16	12337438	12337790	-	3 (black)
mm9	37.61	chr3	117082087	117082438	+	3 (black)
mm9	37.61	chr3	117088817	117089168	+	3 (black)
mm9	37.61	chr6	73162705	73163057	+	3 (black)
mm9	37.61	chr6	73169446	73169798	+	3 (black)
mm9	37.61	chr18	6868006	6868372	-	3 (black)
mm9	37.61	chr18	6861256	6861622	-	3 (black)
mm9	37.61	chr12	76960654	76961020	+	3 (black)
mm9	37.61	chr17	85282268	85282669	+	3 (black)
mm9	37.61	chr11	90763042	90763393	+	3 (black)
mm9	37.61	chr11	90769221	90769572	+	3 (black)
mm9	37.61	chr17	85286763	85287164	+	3 (black)
mm9	37.61	chr8	80322753	80323121	-	3 (black)
mm9	37.61	chr8	80326041	80326409	-	3 (black)
mm9	37.61	chrX	65283605	65283966	+	3 (black)
mm9	37.61	chrX	65288074	65288435	+	3 (black)
mm9	37.61	chr17	26521507	26521874	+	3 (black)
mm9	37.61	chr10	98560827	98561180	-	3 (black)
mm9	37.61	chr10	98565709	98566062	-	3 (black)
mm9	37.61	chr4	62529558	62529927	-	3 (black)
mm9	37.61	chr4	62524900	62525269	-	3 (black)
mm9	37.61	chr14	109453942	109454311	+	3 (black)
mm9	37.61	chr14	109458438	109458807	+	3 (black)
mm9	37.61	chr13	4068804	4069155	-	3 (black)
mm9	37.61	chr9	19525013	19525364	-	3 (black)
mm9	37.61	chr9	19529486	19529837	-	3 (black)
mm9	37.61	chr15	9743067	9743486	-	3 (black)
mm9	37.61	chr4	51907567	51907987	+	3 (black)
mm9	37.61	chr4	51912531	51912951	+	3 (black)
mm9	37.61	chr4	117362028	117362394	-	3 (black)
mm9	37.61	chr4	117368786	117369137	-	3 (black)
mm9	37.61	chr9	30449408	30449774	+	3 (black)
mm9	37.61	chr9	30456169	30456535	+	3 (black)
mm9	37.61	chr3	34745352	34745703	-	3 (black)
mm9	37.61	chr3	34752101	34752452	-	3 (black)
mm9	37.61	chr9	123658576	123658928	-	3 (black)
mm9	37.61	chr9	123651835	123652187	-	3 (black)
mm9	37.61	chr8	97319166	97319534	+	3 (black)
mm9	37.61	chr8	97323645	97324013	+	3 (black)
mm9	37.61	chr19	39681233	39681584	-	3 (black)
mm9	37.61	chr15	52870893	52871274	+	3 (black)
mm9	37.61	chr15	52875306	52875687	+	3 (black)
mm9	37.61	chr19	39674408	39674759	-	3 (black)
mm9	37.61	chr7	113453319	113453670	-	3 (black)
mm9	37.61	chr7	113457754	113458105	-	3 (black)
mm9	37.61	chr8	18579709	18580058	-	3 (black)
mm9	37.61	chr7	3715639	3715992	-	3 (black)
mm9	37.61	chr13	9438788	9439140	-	3 (black)
mm9	37.61	chr13	9431905	9432257	-	3 (black)
mm9	37.61	chr2	161194564	161194916	+	3 (black)
mm9	37.61	chr2	161201447	161201799	+	3 (black)
mm9	37.61	chr1	6158191	6158543	+	3 (black)
mm9	37.61	chr1	6162542	6162894	+	3 (black)
mm9	37.61	chr2	151004959	151005311	+	3 (black)
mm9	37.61	chr2	151009417	151009769	+	3 (black)
